# Supplementary material for: Alexidine Dihydrochloride Has Broad-Spectrum Activities against Diverse Fungal Pathogens
Source: mSphere. 2018 Oct 31;3(5):e00539-18. doi: 10.1128/mSphere.00539-18 (PMC6211222; doi:10.1128/mSphere.00539-18)
Supplement: TABLE S1 [file sph006182681st1.xlsx]

## Sheet: Sheet1
C. albicans					A. fumigatus				C. auris
Alexidine dihydrochloride					Alexidine dihydrochloride				Alexidine dihydrochloride
Amidopyrine					Amphotericin B				Butenafine Hydrochloride
Amphotericin B					Antimycin A				Chloroxine
Antimycin A					Butenafine Hydrochloride				Clioquinol
Bifonazole					Chlorhexidine				Haloprogin
Butenafine hydrochloride					Clioquinol				Thimerosal
Butoconazole nitrate					Dequalinium dichloride
Chloroxine					Econazole nitrate
Clioquinol					Enilconazole
Clotrimazole					Haloprogin
Cyclopirox ethanolamine					Isoxsuprine hydrochloride
Dequalinium dichloride					Methyl benzethonium chloride
Disulfiram					Pyrvinium pamoate
Econazole nitrate					Thimerosal
Enilconazole					Tioconazole
Fluconazole					Voriconazole
Flucytosine
Haloprogin
Isoconazole
Isoxsuprine chloride
Itraconazole
Ketoconazole
Methyl benzethonium chloride
Miconazole
Oxiconazole Nitrate
Pentamidine isethionate
Pyrvinium pamoate
Sertaconazole nitrate
Sulconazole nitrate
Terconazole
Thimerosal
Thonzonium bromide
Tioconazole
Voriconazole
